# Supplementary material for: Tandem duplication within the DMD gene in Labrador retrievers with a mild clinical phenotype
Source: Neuromuscul Disord. Author manuscript; Available in PMC 2023 Mar 26. (PMC10040250; doi:10.1016/j.nmd.2022.08.001)
Supplement: 2 [file NIHMS1883753-supplement-2.xlsx]

## Sheet: Sheet1
Table S1. PCR primers and expected product sizes for the DMD wild type and insertion variant
			Expected Size (bp)		Fig. 3 panel
Primer	Forward	Reverse	Control	Case
DMD intron 1	TGA GAA CTG CTG ACC AAT TGT	TGG TGG GAG ATT AAA GGG CA	456	456	A
DMD intron 7	TGG CAG AGG GAT TCA GCA AG	AGG TGA TTA TAG AGG TGT AAG CAG G	350	350	B
DMD intron 1 & 7	TGA GAA CTG CTG ACC AAT TGT	AGG TGA TTA TAG AGG TGT AAG CAG G	NP	482	C
DMD cDNA exon 1-8	TGG TGG GAA GAA GTA GAG GAC T	TCT GGA TAA GTG GTG GCA AC	665	1283	D
DMD cDNA exon 1-4	TGG TGG GAA GAA GTA GAG GAC T	TCA GGG CAT GAA CTC TTG TG	217	217 & 835	E
DMD cDNA exon 6-8	TTG AAC GCT CTC ATC CAC AG	TCT GGA TAA GTG GTG GCA AC	167	167 & 787	F
DMD cDNA exon 6F & 4 R	TTG AAC GCT CTC ATC CAC AG	TCA GGG CAT GAA CTC TTG TG	NP	337	G
SLC25A12 exon cDNA 10-13	TCA CTC TGG GCT CAG TTG C	TCC CGG ACA AAA TCA TTA ACA	256	256	H
